# Supplementary material for: Ibrutinib in Combination with Lenalidomide Revlimid/Dexamethasone in Relapsed/Refractory Multiple Myeloma (AFT-15)
Source: Cancers (Basel). 2025 Jul 23;17(15):2433. doi: 10.3390/cancers17152433 (PMC12346632; doi:10.3390/cancers17152433)
Supplement: Supplementary file 1 [file cancers-17-02433-s001.zip]

Archive with 1 entries (1 files):
- cancers-3680933-supplementary.pdf
